# Supplementary material for: Electrically stimulated eccentric contraction during non-weight bearing knee bending exercise in the supine position increases oxygen uptake: A randomized, controlled, exploratory crossover trial
Source: PLoS One. 2021 Nov 18;16(11):e0259856. doi: 10.1371/journal.pone.0259856 (PMC8601547; doi:10.1371/journal.pone.0259856)
Supplement: S1 Table — (XLSX) [file pone.0259856.s001.xlsx]

## Sheet: Primary data
ID	Group	Intervention	Time	O2/kg	VCO2/kg	HR	RER	METs
1	BA	CON	2	5.91241	5.35812	78.9	0.884865	1.68926
1	BA	HTS	1	6.86905	5.89466	87.8	0.858095	1.96259
2	AB	HTS	1	7.77803	7.76387	85.9	0.997619	2.22229
2	AB	CON	2	7.38958	6.90782	77.1	0.936486	2.11131
3	AB	HTS	2	9.67204	8.54811	88.3	0.883333	2.76344
3	AB	CON	1	8.24578	7.62889	90.2	0.948649	2.35594
4	AB	HTS	1	8.05641	8.85193	81.1	1.0981	2.30183
4	AB	CON	2	8.24249	8.75783	81.4	1.07622	2.355
5	BA	CON	1	8.31161	8.98805	97.5	1.07568	2.37475
5	BA	HTS	2	8.21805	8.24724	97.8	1.00333	2.34801
6	BA	CON	1	6.67136	6.21768	68.5	0.927027	1.9061
6	BA	HTS	2	9.25755	9.9148	79.9	1.07143	2.64501
7	BA	CON	1	8.05659	7.18805	79.3	0.893514	2.30188
7	BA	HTS	2	9.8668	8.97284	87.5	0.909048	2.81909
8	AB	HTS	1	8.40447	7.38423	82.6	0.878095	2.40128
8	AB	CON	2	6.28689	5.98885	69	0.945946	1.79625
9	BA	CON	1	7.35217	6.10435	77.2	0.832	2.10062
9	BA	HTS	2	7.97826	6.16087	81.4	0.772	2.2795
10	AB	HTS	1	6.78644	6.14237	91.4	0.904	1.93898
10	AB	CON	2	6.44068	5.78305	89	0.894	1.84019

## Sheet: Data base
ID	Group	Intervention	Weight	Age	Sex	O2/kg	VCO2/kg	HR	RER	METs
1	BA	Rest	56	37	F	3.24614	2.62362	71.9	0.865135	0.927468
2	AB	Rest	63.5	34	M	3.51541	2.98842	67.2	0.838235	1.0044
3	AB	Rest	62	36	M	3.94803	3.55165	74.6	0.882581	1.12801
4	AB	Rest	65	27	M	4.04075	4.71006	66.6	1.00088	1.1545
5	BA	Rest	57	45	M	4.42674	4.26459	75.1	0.894324	1.26478
6	BA	Rest	71	25	M	3.12714	2.41261	52.6	0.852973	0.893469
7	BA	Rest	69	22	M	4.4254	3.88817	68.1	0.838649	1.2644
8	AB	Rest	81	20	M	4.06173	3.28895	62.6	0.8725	1.16049
9	BA	Rest	46	22	F	4.31739	3.45652	75	0.802	1.23354
10	AB	Rest	59	21	M	3.69153	3.07119	72	0.836	1.05472
